# Supplementary material for: Integrative modeling uncovers p21-driven drug resistance and prioritizes therapies for PIK3CA-mutant breast cancer
Source: NPJ Precis Oncol. 2024 Jan 26;8:20. doi: 10.1038/s41698-024-00496-y (PMC10810864; doi:10.1038/s41698-024-00496-y)
Supplement: Supplementary file 2 — Supplementary Dataset 1 [file 41698_2024_496_MOESM2_ESM.xlsx]

## Sheet: Sheet1
Row	Var1	Var2	Var3	Var4	Var5	Var6	Var7	Var8	Var9	Var10	Var11	Var12	Var13	Var14	Var15	Var16	Var17	Var18	Var19	Var20	Var21	Var22	Var23	Var24	Var25	Var26	Var27	Var28	Var29	Var30	Var31	Var32	Var33	Var34	Var35	Var36	Var37	Var38	Var39	Var40	Var41	Var42	Var43	Var44	Var45	Var46	Var47	Var48	Var49
ka_rt_001	653	462	5.15	843	29.1	20.5	0.255	0.0805	0.706	0.74	0.012	910	957	621	42.3	0.0236	367	271	27.9	328	443	82.6	261	783	0.00391	45.2	410	0.0746	18.4	489	188	0.103	344	0.292	0.00272	0.00406	514	10.5	0.00552	0.0244	11.1	1.38	21.9	0.0399	11.5	32.7	2.92	0.398	809
kd_rt_001	27.7	111	0.246	0.0183	58.2	145	272	0.00253	2.85	2.4	26.5	0.00678	68.2	0.0022	0.31	678	0.211	0.0106	0.417	2.56	0.541	1.17	2.12	2.65	0.632	242	662	0.107	3.44	196	759	0.0356	0.0776	0.204	132	418	0.00638	0.991	861	0.17	0.328	5.85	129	2.58	409	147	5.53	670	0.0251
kc1_rt_002	392	0.0331	2.43	658	0.0122	0.0973	159	587	28.8	2.13	75	0.625	162	0.147	493	5.51	0.272	39.7	0.336	448	0.49	6.41	4.55	71.1	0.0202	193	2.41	0.166	0.0412	0.0265	0.656	0.00594	130	4.15	667	0.0659	1.08	0.167	237	0.991	0.0736	43.1	3.5	36.8	280	14.8	0.029	4.61	652
vm_rt_002	0.385	0.0883	7.48	0.0625	0.644	0.00324	2.08	8.53	3.63	740	0.389	0.00109	30.8	146	9.2	58.7	0.0682	11.3	8.83	12.7	1.47	0.309	543	406	122	145	0.0414	411	499	94.6	13	0.0412	0.00382	0.06	381	0.125	861	857	0.0167	0.0151	55.5	0.00418	0.01	35.3	170	31.8	18.4	28.6	1.26
kc1_rt_003	88.7	112	2.48	344	0.00678	344	41.3	935	40.2	0.00726	1.46	0.0444	757	0.232	557	423	6.97	522	0.256	10.5	7.43	600	0.00853	0.00506	258	1.2	27.3	804	0.177	1.02	18.5	0.00716	365	0.0443	164	27.4	971	440	11.4	168	0.0026	77.4	7.87	6.93	904	104	7.53	0.00417	97.9
vm_rt_003	0.0113	0.0187	0.239	0.0143	5.57	0.00759	0.0849	0.00158	22.5	25	0.125	233	0.0555	30.3	117	3.75	0.0581	154	0.00664	4.71	166	1.49	622	17.9	2.82	624	485	3.7	16.4	1.71	0.0899	0.00632	0.151	0.0253	0.381	484	830	22.6	0.0213	0.24	277	2.2	178	0.153	30.8	0.0548	3.27	234	16.5
kc2_rt_004	552	2.4	560	785	0.384	49.2	548	6.01	25.1	0.0745	1.93	0.277	0.0957	3.23	119	81.7	0.0016	62.1	0.0436	726	0.0522	345	8.2	0.597	575	0.0766	1.87	883	569	374	1.5	373	185	0.00719	344	31.1	48.3	0.123	0.031	0.00566	198	0.533	112	610	558	162	492	750	1.97
vm_rt_004	0.0143	0.44	0.0451	4.75	6.49	0.0301	0.692	0.00767	0.223	0.00543	99.5	4.37	0.0774	0.076	2.55	0.0899	0.0356	0.229	481	1.14	0.0108	39.5	0.108	1.4	0.119	0.154	1.29	1.08	0.67	34	0.0324	0.0092	0.0147	0.881	0.0252	270	1.03	0.0818	841	0.262	176	1.22	148	0.0188	0.00322	0.0824	8.63	0.0276	80
Ki_rt_004	0.315	0.00614	407	1.71	33.2	1.16	111	36.9	0.202	0.861	0.421	338	0.00895	0.00962	0.067	953	140	361	90.2	74.8	133	256	76	35.9	18.2	1.1	10.3	49.1	11.5	215	83.9	0.00149	98.9	47.3	0.187	64.4	26.5	77.6	80.9	0.318	8.34	65.9	434	542	48.4	6.22	774	11.1	18.7
kc2_rt_005	0.00757	0.00855	2	14	2.85	0.0643	33.6	0.492	0.0693	0.0215	0.116	0.0247	55.8	1.9	0.0308	0.33	0.0162	15.6	655	0.00673	0.0468	0.042	0.101	0.236	0.291	0.075	86.3	0.0248	46.9	0.00112	0.17	0.0178	8.09	0.00542	0.00408	0.00143	2.61	0.00223	4.19	0.174	0.0604	0.113	0.00132	0.6	3.37	0.0469	443	47.3	0.804
vm_rt_005	640	284	2.01	605	1.5	0.0557	29	3.17	863	3.98	828	929	871	356	319	0.0411	82.8	0.154	57.1	5.38	30.8	885	836	434	4.38	443	414	0.459	2.77	7.62	171	76.6	2.45	176	8.15	0.00352	893	128	637	41.8	716	368	143	514	883	2.35	47.9	228	95.1
kc2_rt_006	935	83.8	449	977	31.6	6.08	155	17	0.126	409	17.9	275	458	22.7	1.88	0.745	646	697	100	340	8.95	388	122	18.6	87.1	120	11	238	0.0277	1.38	0.333	426	82.6	9.77	944	0.00843	578	4.46	281	41.3	29.2	594	8.99	75	908	0.37	940	550	77.3
vm_rt_006	0.154	0.0401	0.145	1.12	21.4	0.0614	31.6	0.0242	0.853	1.01	0.545	0.00486	44.8	0.00596	0.0295	3.22	0.0016	0.0207	0.221	1.75	0.646	29.1	24	0.325	0.0145	0.0347	0.034	0.406	0.201	0.337	0.0115	0.0865	0.0045	36.2	0.00471	386	0.00975	0.0356	18.7	1.42	5.75	0.034	0.281	0.0207	0.0938	0.0957	0.0698	0.0267	0.0558
kc2_rt_007	11.1	0.0128	0.135	0.014	0.325	0.00236	2.98	0.201	10.8	102	2.18	0.119	0.00443	0.00269	0.00705	0.867	177	0.433	0.00676	713	0.231	0.00796	0.137	0.00519	51.6	0.0108	0.00174	560	0.00726	2.08	590	0.798	0.281	8.51	9.04	0.723	25.3	236	1.15	2.01	5.85	0.00889	0.0223	0.00313	302	0.771	23.6	6.53	0.114
vm_rt_007	698	0.372	0.773	893	34.3	0.00131	12.1	202	0.257	21.3	26.8	33	0.809	0.0142	0.209	7.71	295	76.4	547	275	72.4	12.4	29	0.0853	430	2.96	7.78	63.1	0.00344	143	275	929	6.31	918	0.0327	1.9	80.4	471	80.4	7.24	265	0.603	19.3	169	61.4	133	0.0973	25.5	964
alpha_rt_008a	1.34	1.41	973	0.00131	0.853	14.7	0.53	601	977	0.259	1.69	0.0867	0.0219	18.1	206	88.7	0.867	37	0.00701	0.731	0.00317	0.0771	423	48.3	0.158	0.646	813	0.00406	35.5	394	277	0.0724	0.774	11.4	0.0689	796	1.06	23.6	0.748	0.676	0.0923	0.411	0.0538	201	6.43	41.3	0.0643	403	330
alpha_rt_008b	8.15	50.2	0.00789	1.84	57.8	187	9.77	177	0.0318	15.1	0.0267	780	3.13	350	21.4	807	288	14.3	105	0.00252	512	791	17.5	167	3.78	1.19	687	455	67.6	0.0733	0.00428	294	52.5	0.0103	736	96.6	184	31.8	0.0233	0.307	112	80.2	56.9	212	26.9	409	7.46	185	773
alpha_rt_008c	0.00188	1.29	7.82	57.1	37	85.3	0.518	3.29	29.3	0.0452	0.00381	0.188	10.9	0.215	1.64	350	142	226	0.158	0.282	0.185	206	520	330	12.6	3.8	0.00178	3.84	0.0168	0.0593	26.5	33.1	27	0.0136	0.0433	0.0122	206	8.99	966	0.00818	30.2	0.299	9.18	195	0.308	1.82	12.3	0.108	0.00783
kc2_rt_010	0.00308	2.4	0.222	0.711	3.84	59.8	585	120	574	51.9	465	0.345	279	4.62	98.4	2.73	2.38	32.4	0.0431	1.07	3.48	14.1	156	0.692	0.0329	571	12.8	0.0288	146	164	309	632	0.00145	92.7	0.0146	0.00203	287	0.0302	12.3	0.0385	12.2	14.5	0.586	22.8	0.493	422	0.0845	721	478
Ki_rt_010	1.03	10.9	4.17	0.0463	46.3	0.0317	108	3.87	149	984	0.471	0.00861	0.0401	0.115	0.413	0.132	0.0818	210	0.132	0.0461	0.713	22.3	14.5	7.26	0.113	20.7	5.24	16.7	21.2	1.99	194	3.49	32	0.0288	2.62	359	80.4	0.274	0.00906	0.0516	0.139	64.1	52.1	0.0109	84.7	0.04	0.119	396	2.48
vm_rt_010	0.316	25.7	83.9	6.71	0.129	372	0.494	1.12	85.3	1.32	46.3	16.5	0.107	205	2.26	67.6	0.0701	12.4	507	463	1.25	176	3.48	0.0468	3.27	0.0331	295	1.01	4.34	1.51	193	80.9	0.219	1.45	15.3	8.09	0.855	0.0289	268	2.69	0.107	0.104	0.706	1.03	0.15	3.05	0.00535	0.212	1.09
kc2_rt_008	0.219	2.72	0.329	0.59	0.385	0.69	1.6	0.127	0.00899	0.269	0.0778	1.16	20.1	0.0553	0.0116	0.0149	1.91	34.1	14.1	0.128	0.624	17.2	0.00581	16.1	7.24	0.0463	1.34	86.1	0.0176	7.62	0.824	2.96	1.56	0.00695	0.0678	0.0192	0.00404	0.0513	2.33	52.1	0.0163	0.00221	0.0421	0.116	12.3	0.134	0.00491	0.173	0.002
kc2_rt_009	64.1	11.9	6.25	0.041	1.46	6.22	18.7	157	0.514	23.2	0.119	61.7	409	5.19	4.24	1.44	0.526	998	0.476	0.0115	4.18	52.7	0.107	11.5	196	767	2.3	49.2	52.2	15.5	75.2	28.9	0.0646	1.94	0.324	19.7	0.0348	37.5	1.29	0.129	0.0161	9.1	0.0979	9.95	7.01	719	21.8	17.5	0.0179
Km_rt_008	2.54	0.244	0.00736	0.284	0.0144	4.89	9.31	0.0289	133	8.04	140	0.714	0.281	0.19	425	26.1	23	363	687	1.04	0.00338	3.5	210	84.1	4.06	0.121	92.9	272	0.00425	0.0518	0.0046	0.0031	9.84	277	292	3.34	48.1	0.21	600	0.0991	442	0.0752	16.6	0.318	0.024	0.0867	445	578	1.15
vm_rt_011	1.07	562	1.46	933	2.1	0.746	55.6	0.0278	0.515	32.3	0.273	62.1	3.22	782	0.241	1.92	483	79.6	714	796	10.7	15.6	0.206	26.9	3.54	121	262	0.372	325	28.4	0.152	5.78	0.212	0.339	83.8	11	0.406	185	462	28.8	3.03	2.36	421	43.3	25.9	3.92	294	0.0687	682
kc2_rt_011	1.8	49	0.00627	1.17	17.7	0.0499	0.0274	0.418	0.033	2.34	0.0335	0.0258	20.9	834	0.274	1.26	150	0.00752	1.29	0.0288	10.4	0.00484	0.0225	0.00565	21.3	280	12.6	35.4	2.15	671	47.4	2.44	0.025	0.0059	0.00165	78.3	0.0532	1.46	0.071	0.0193	0.024	0.151	2.99	0.411	291	1.87	333	0.315	8.38
kc2_rt_012	28.7	35.8	433	0.0195	0.00425	0.0132	0.00166	0.0255	0.336	1.27	154	8.57	46.2	0.00302	0.0022	556	30.2	2.1	0.0993	0.209	337	0.0791	44.8	1.92	0.805	0.834	2.08	0.0569	11.2	0.564	0.0302	1.58	13.6	0.1	0.242	95.3	0.0155	782	0.316	0.00226	21	14.8	0.366	706	14.3	170	0.414	948	58.9
vm_rt_012	627	904	104	0.0857	105	5.12	10.8	1.1	0.638	1.44	309	385	948	15.6	0.454	1.9	69.5	121	9.14	495	0.162	998	6.78	298	5.93	0.339	824	49.2	76.7	0.334	0.252	31.6	14.6	39.2	3.08	4.42	38	26.2	486	151	98.2	471	0.0573	719	753	170	0.789	0.0538	4.55
kc2_rt_013	215	18.2	2.53	0.035	77.4	0.946	1.1	0.0108	0.00102	2	7.6	209	5.37	30.8	851	0.014	6.64	0.00236	91	0.646	0.512	288	0.0361	60.5	849	0.119	39.7	0.0303	0.0847	995	491	0.0166	0.0226	21.7	0.935	0.0132	4.06	96.8	199	93.5	28.7	117	0.104	0.00335	1.51	13.9	145	253	0.0392
vm_rt_013	0.289	173	53	36.9	1.2	63.2	0.0356	0.00521	8.53	0.78	189	726	1.29	0.0198	11.1	350	56	0.119	19.8	18	182	918	11.8	179	149	11.7	133	0.228	0.14	982	45.7	0.165	8.38	1.18	0.0547	8.26	242	291	320	78.9	275	29.2	7.36	498	145	0.214	11.1	0.00269	2.8
kc2_rt_014	3.72	5.07	551	973	4.36	0.0705	459	11.8	0.676	206	2.88	3.22	0.00889	18.2	314	256	0.00506	813	0.201	281	0.867	123	238	19.8	5.52	0.497	7.26	0.147	14.9	0.0148	1.84	312	0.0163	136	762	430	0.0618	256	0.489	205	17.3	368	4.84	1.71	0.671	282	444	87.7	0.918
vm_rt_014	0.157	14.9	9.53	19.6	995	22	0.0714	20.9	0.285	0.752	2.06	0.904	3.66	664	237	29.4	1.47	0.309	0.0127	13.4	0.607	1.01	0.226	2.59	188	0.413	9.93	19.5	7.1	0.112	7.67	13.3	0.489	2.68	0.0472	408	0.551	0.661	1.77	6.31	0.187	13.1	1.58	0.0337	2.31	0.0308	61.5	4.8	0.0281
ki_rt_014	533	3.16	4.42	885	0.0027	0.00195	87.1	0.0413	122	0.0032	192	0.0859	2.77	1.08	0.0543	1.14	0.0123	904	8.15	60.5	752	7.71	0.962	0.23	0.841	134	0.189	59.2	0.0719	13.2	0.693	512	323	3.81	0.00354	0.982	277	0.0248	0.0764	0.0607	0.108	5.42	0.148	0.00603	0.0463	2.86	0.493	3.18	697
kc2_rt_015	22.6	0.0185	0.108	112	0.0612	0.00718	0.00286	8.28	1.13	0.00382	137	4.31	0.0194	0.0869	0.00632	0.0181	5.33	0.0662	105	7.91	9.93	0.0392	13.6	0.849	1.98	0.042	0.646	0.00895	0.0238	384	0.0265	279	0.432	0.00557	75.5	2.37	0.16	940	0.0861	0.543	528	0.0535	0.0223	44.6	2.63	0.0275	9.23	628	0.142
vm_rt_015	0.071	3.26	20.9	535	4.63	5.9	0.0631	184	167	0.0118	14.4	1.09	276	0.00402	0.00333	0.00389	478	22.5	5.18	5.01	973	959	434	1.22	19.5	0.00255	0.528	0.197	37.8	0.201	0.00426	12.6	0.1	143	2.77	861	0.306	0.0197	0.00265	0.113	115	0.00571	0.00164	0.621	148	0.0114	65.5	902	908
kc2_rt_016	0.269	135	0.297	0.0592	0.0413	7.03	12.4	0.275	0.131	0.261	25.2	5.55	24.9	0.0242	0.315	0.067	1.92	1.28	0.14	0.189	64	0.0344	7.69	1.5	0.605	4.4	700	0.282	0.0402	0.065	1.24	0.0266	0.0475	0.351	1.45	454	135	380	2.79	0.282	4.68	495	239	759	184	57.7	8.81	0.061	233
vm_rt_016	462	12.9	0.00144	0.0914	1.06	647	1.39	70.5	675	4.32	10.5	0.0548	457	8.26	0.0502	119	136	484	8.89	807	0.142	40.2	0.00912	0.0406	16	1.65	2.75	0.0511	69	381	0.00597	94.6	0.627	0.957	0.157	0.154	31	0.243	48.5	85.7	0.0261	0.0157	0.249	7.29	0.00944	0.457	9.53	180	0.0161
kc2_rt_016a	2.05	21.4	316	3.4	0.184	2.04	638	984	34.3	832	682	254	20	951	2.98	21.4	85.3	560	566	0.153	0.00957	7.1	374	173	0.0794	5.18	2.04	0.103	565	2.03	0.0516	0.205	364	0.00927	9.31	18.5	0.00111	18.7	0.0337	170	0.392	7.78	0.335	135	3.36	589	218	232	92
vm_rt_016a	1.5	0.0109	380	2.06	0.0434	2.03	162	56.9	354	5.78	0.203	22.2	105	0.00685	1.66	54.5	0.0991	0.00861	0.011	263	0.194	0.00371	109	431	0.0315	0.00755	44.6	0.00551	0.488	0.0728	0.00526	0.0111	34	0.0442	0.718	0.00927	0.0382	288	0.0389	0.0635	15.7	0.00169	0.0399	0.904	0.318	82.4	0.0764	3.08	10.3
kc2_rt_017a	8	15.1	6.98	0.00121	45	5.85	312	0.192	0.0526	0.186	0.249	8.17	0.00355	716	0.634	802	9.46	4.43	85.1	0.0129	0.0189	7.26	0.00199	0.0281	0.0131	0.0107	3.21	0.0701	0.0056	8.91	26.8	0.137	2.1	0.778	0.0012	212	0.796	2.79	148	11.7	0.404	43.4	0.0188	4.43	0.0991	4.59	14.2	879	0.375
kc2_rt_017b	0.0486	73.6	0.0116	1.38	1.82	0.163	989	16.4	0.00794	0.0104	0.0362	0.00261	566	459	0.00261	0.0766	6.08	0.0158	175	0.0348	218	0.0262	0.00196	7.62	0.713	115	0.00871	0.00637	1.07	0.107	10.4	64	0.0276	971	0.0106	11.9	0.69	0.101	0.0159	0.769	76.9	51.3	0.00104	0.158	0.00705	5.82	0.00439	0.226	0.00474
alpha_rt_017	0.00692	607	0.324	0.0311	0.00804	203	0.00586	52.1	0.322	1.6	0.0216	1.05	0.372	1.41	12.1	0.208	0.108	76.2	0.171	6.19	0.00259	0.01	1.86	17.7	0.052	5.14	105	2.05	49.1	1.08	10.9	0.151	220	0.00285	955	0.935	0.0164	0.64	0.0468	2.42	0.0389	408	1.33	26.5	0.44	53.2	0.00899	0.57	0.205
vm_rt_017	11.6	0.271	87.3	0.59	0.0718	0.108	0.00596	54.6	82.2	102	368	7.35	36.2	0.00372	1.44	402	1.49	282	2.32	0.383	215	186	110	29.2	2.02	0.0169	7.48	6.12	51.4	643	545	122	26.9	63.7	3.98	299	57.8	58.6	0.00532	2.88	20.7	1.29	0.144	273	175	202	142	83	189
kc2_rt_018a	0.541	4.41	0.0341	507	0.561	5.98	0.144	0.00235	8.95	461	0.196	0.46	897	475	0.0152	0.0035	9.62	5.6	615	782	301	72.9	5.37	291	743	7.74	15.3	0.00836	3.85	41.4	405	0.00619	1.83	111	0.144	111	219	959	0.0122	0.262	0.404	0.0175	0.0171	37.9	1.31	319	0.0017	498	631
kc2_rt_018b	0.0605	0.995	0.286	0.0832	0.00299	8.53	13.3	44.7	1.61	23.9	12.1	0.0389	79.1	204	0.478	2.42	0.962	0.0497	0.0298	0.0405	0.00288	4.16	71.1	11.1	131	0.522	44.5	0.00948	698	0.0211	367	1.58	0.205	0.282	42.7	0.136	0.0258	0.0277	612	0.0434	114	0.161	499	0.044	7.67	0.00167	0.589	34.9	4.29
vm_rt_018	0.00207	116	0.0126	178	137	0.0222	0.0867	0.0776	4.61	11.9	9.1	0.176	143	0.0557	0.00787	0.00366	0.0255	14.7	228	0.0159	2.33	6.46	135	0.00179	17.1	163	281	1.53	0.664	15.2	0.08	502	1.48	54.5	7.29	0.867	1.33	50	0.0141	100	15.1	13.9	547	3.73	2.13	0.861	269	0.841	140
kc2_rt_019	39.2	7.66	0.0294	0.133	1.7	0.295	0.00155	0.00514	17.2	170	73.6	1.88	0.125	0.0624	0.00243	482	560	10.9	21.9	22.4	0.0254	0.00891	74.5	0.571	0.356	31.3	24.5	741	0.382	0.56	4.27	6.44	0.04	0.00778	0.0041	0.0759	0.149	1.46	0.00219	163	0.00406	0.0157	0.00196	0.0246	15.6	0.0114	0.0412	39.2	0.00152
vm_rt_019	348	277	0.0357	276	320	46.2	302	50.9	865	0.00169	103	1.18	3.18	152	114	114	0.0875	0.0074	0.014	389	139	63.2	6.55	56.9	716	0.0113	0.0048	0.117	82.8	240	753	546	0.333	21.1	0.075	11.8	0.0776	897	341	95.5	63.1	65.3	53.7	29.8	9.57	4.97	64.1	17.3	0.0102
kc2_rt_020a	0.0615	0.0133	0.0148	25.1	0.00218	0.329	1.53	0.00118	2.5	0.00211	18.5	418	0.0112	0.136	1.19	0.00316	0.0458	0.023	0.191	0.026	22.2	7.19	0.0982	8.18	0.00853	0.0556	0.00199	0.0202	0.00243	1.92	0.0165	0.338	0.0267	0.00667	1.22	9.35	0.00193	4.9	692	0.00242	17.7	0.0719	28.9	2.25	41.9	10.1	279	0.0374	0.247
vm_rt_020	151	146	2.43	39	24.9	998	131	0.675	188	436	757	537	183	182	9.91	310	828	592	813	112	435	5.93	573	240	16.2	163	955	29.1	294	7.33	83.8	94.4	323	6.03	590	98.6	1.5	906	288	284	0.982	0.333	25.1	597	614	656	80.5	284	826
kc2_rt_021a	9.55	0.344	6.68	32.9	3.76	0.0807	0.0811	12.8	0.532	0.00128	0.169	0.311	3.97	127	0.121	357	295	0.00213	0.0444	1.66	0.0198	1.99	2.91	322	1.39	938	0.00442	0.00759	0.245	0.00553	0.0664	0.0187	9.98	3.05	20.1	735	1.11	746	0.289	0.00233	8.18	0.0441	21.5	0.145	224	0.262	726	1.19	28.8
kc2_rt_021b	0.0619	16.8	205	40.6	0.0303	0.0367	0.226	0.167	0.116	3.87	957	0.0541	1.06	2.34	20.8	0.00995	991	216	0.00752	0.00759	0.00418	1.63	0.0279	1.22	0.028	718	0.182	11.9	0.995	587	3.77	0.043	26.4	5.58	0.0136	555	0.205	0.0056	1.6	0.836	1.85	1.38	0.00136	0.408	124	0.0836	13.6	3.23	0.201
kc2_rt_021c	39.1	64.9	269	0.0467	242	7.53	2.62	13.4	192	1.96	0.0697	70.1	46.6	0.61	0.237	186	2.01	2.56	38.2	3.65	87.5	17	0.275	0.462	667	46.9	10.1	133	0.473	0.537	31.9	293	0.00506	0.11	0.0336	0.0986	6.34	285	0.0474	139	0.681	119	395	0.00729	440	1	748	80.2	106
vm_rt_021	0.0119	290	832	11.9	0.00271	58.2	81.8	0.228	1.23	0.205	412	7.83	68.4	3.64	408	2.41	2.59	0.0296	5.5	376	134	11.7	22.4	17.7	116	1.44	0.518	5.26	0.00333	12.2	95.3	72.3	0.0255	188	0.0171	0.114	122	0.0288	968	0.0193	9.95	0.425	1.61	0.379	235	251	0.0106	581	233
Ki_rt_021	186	1.08	0.486	316	558	3.38	0.577	0.571	0.0188	61	9.64	0.0327	0.163	0.44	42.2	0.203	0.00216	2.47	0.0142	0.675	4.95	0.00122	68.5	67.6	216	7.36	0.106	7.1	3.01	0.0242	752	161	48.6	1.21	10.3	1000	0.0341	0.0078	266	4.42	0.223	7.36	320	58.1	251	2.19	14.4	83.4	424
Ki_rt_022	0.00352	0.0288	0.0255	0.00538	0.0128	0.0859	0.234	2.94	0.023	0.00762	0.0117	0.14	0.00122	5.18	173	0.0203	0.0349	1.14	38.7	0.112	63.5	5.6	0.0839	0.0385	0.0308	0.0309	69	4.01	7.57	265	0.00474	34.7	0.00242	0.0295	0.00361	0.00272	8.89	4.86	39.1	18.7	27.9	0.00906	0.0561	0.00111	0.0118	124	0.0395	0.975	7.46
kc2_rt_022	34	959	0.00586	71.1	0.00388	14.3	0.5	0.562	545	0.453	0.247	3.52	3.68	24	0.114	1.22	372	2.04	0.167	1.31	953	39.5	57.9	29	0.189	0.124	27.2	68.7	0.00328	0.00213	570	124	998	0.459	0.383	171	9.68	0.00887	0.00297	0.00206	17.9	3.75	885	20.1	6.95	21.1	7.93	0.32	490
Km_rt_022	0.00167	0.124	0.0122	1.48	33.4	30.1	0.0338	0.00126	798	10.5	0.0152	8.38	0.01	590	0.203	0.764	3.08	505	0.04	0.00923	859	341	729	240	15.1	0.00828	217	0.0861	40.8	0.0222	0.00272	6.82	0.0155	125	131	0.0703	7.38	0.00566	723	0.0137	371	133	9.89	0.32	5.15	1.35	0.0148	0.881	0.0521
kc2_rt_023	2.29	10.8	22.1	0.0018	0.103	1.07	11.4	0.0839	0.114	1.04	0.00721	1.07	0.0141	0.0251	3.86	0.357	0.0767	24.4	0.454	0.34	973	7.98	18.3	7.23	0.0933	0.472	0.0849	237	1.16	124	16.1	33.3	3.59	0.114	10.7	63.8	528	0.00434	649	0.00145	1.15	2.26	0.00449	0.124	34.6	0.00198	0.00155	82.8	776
Km_rt_023	0.00416	0.0181	212	1.09	1.65	71.9	188	2.38	0.00195	10.9	0.00182	19.4	36.1	370	0.00953	55.2	0.271	1.38	0.0452	3.54	1.85	0.0237	0.238	41.2	531	0.0126	15.6	910	804	0.00721	0.00841	35.4	6.41	213	650	161	557	383	703	175	316	0.305	0.0244	0.00579	0.069	1.46	14.4	0.0459	0.0195
vm_rt_023	203	581	0.195	0.0378	3.21	542	85.1	0.225	991	330	1.11	60.4	982	212	23.9	1.26	114	889	1.08	24.4	0.0738	26.6	0.675	2.28	0.43	337	0.115	358	25.2	23.1	0.971	167	964	0.0759	1.82	191	202	103	0.359	6.62	218	986	0.164	6.97	4.04	0.574	8.91	428	57.7
alpha_rt_023	4.67	143	1.26	105	82.4	42.7	10.6	655	169	58.7	695	1.85	1.25	0.394	358	6.59	11.7	476	0.207	4.55	0.0056	3.16	630	65.6	207	505	85.9	1.27	8.17	40.2	475	0.141	315	6.87	51.1	281	776	415	5.37	69.2	3.86	2.49	269	35.6	0.475	998	5.98	0.0869	0.585
kc2_rt_024	31.8	3.81	0.0126	0.83	0.0646	16.4	330	0.984	719	664	0.00407	0.0333	4.89	6.76	14.1	0.0014	6.03	10.6	0.242	0.665	1.92	80.4	902	0.0126	176	0.195	5.68	942	0.204	834	346	2.19	13.2	0.454	25	3.81	0.0034	0.54	0.105	49.9	109	14.4	199	196	237	16.2	10.3	1.62	60.3
vm_rt_024	0.687	18.2	0.391	0.986	5.3	1.92	388	542	234	0.458	0.47	13	4.54	0.676	2.82	1.01	281	1.33	0.778	86.3	11	195	74.3	2.03	37.5	0.948	82.8	2.74	155	446	0.199	0.984	0.601	318	22.8	1.57	1.5	1.13	0.0419	0.925	0.156	759	995	147	0.577	23.9	213	0.78	2.71
vs_rt_025	0.234	65.3	0.0103	1.4	0.0407	213	65	14.9	0.111	0.149	43.5	0.00637	0.166	51.8	0.187	137	5.73	2.34	35.7	270	316	0.0388	646	511	244	31	0.00301	40.2	5.89	0.284	80.5	9.42	4.43	5.55	0.00423	0.402	52.1	0.0339	863	93.5	10.4	3.27	977	0.0336	0.00157	56.8	281	371	3.25
Km_rt_025	0.0379	0.0055	8.93	3.33	0.0317	90.8	72.8	0.228	0.00612	159	1.69	11	522	16.3	0.00324	6.47	0.00571	0.0115	0.00372	0.395	313	29.9	7	0.00684	371	1.93	0.364	454	5.47	18.2	0.115	418	0.0157	56.6	995	83.8	161	2.38	0.00253	0.869	54	0.00173	0.129	1.69	3.99	2.93	0.00237	0.0561	19
kdeg_rt_026	118	0.982	0.00841	0.422	0.112	168	1.25	0.00507	0.05	0.273	37.5	582	0.00302	10.9	14.7	26.7	207	0.00251	0.236	34.2	3.92	31.5	0.242	0.1	1.47	0.103	2.74	1.42	0.0164	2.75	427	0.0942	0.0164	0.00938	148	2.7	1.45	131	719	0.201	0.498	81.8	7.03	132	973	60.5	1.12	593	170
vs_rt_027	0.0507	0.116	34.4	18.5	138	5.01	6.67	0.00164	0.655	0.00468	0.0329	11.8	150	46.1	191	352	45.5	54.2	0.116	0.00339	0.00259	382	0.166	0.307	0.494	0.0339	183	4.75	0.00129	1.36	0.826	0.112	0.0171	13.9	1.33	17.9	0.0124	575	0.169	1.56	1.15	474	0.00507	889	73.3	0.00285	13.6	3.33	0.0103
kc2_rt_029	2.69	2.43	670	0.00189	0.0883	2.65	0.0783	706	1.29	16	4.14	0.0365	0.247	0.00316	9.4	9.44	1.52	4.17	11.6	0.0605	187	294	0.0409	1.08	40.6	0.578	0.00315	5.85	16.6	6.27	0.849	0.867	0.418	0.126	252	0.0492	1.29	0.00448	0.693	0.0497	718	39.3	2.45	0.76	0.0227	5.62	8.73	0.0465	0.00776
vm_rt_029	0.00873	5.56	94.6	150	0.34	222	406	240	0.00773	32.4	1.13	0.00851	0.834	0.373	2.02	105	48	0.653	78.9	891	3.05	955	0.0367	0.665	9.25	14	655	80.9	0.0356	143	24.5	64.7	221	304	8.02	0.00306	0.00724	0.101	0.00614	0.064	0.809	357	745	101	385	0.00312	8.65	159	161
kdeg_rt_030	0.332	5.15	0.755	635	0.122	33.7	1.28	441	163	684	1.24	0.516	0.00713	37.3	211	7.55	0.206	0.0061	2.8	468	0.0339	1.02	3.59	20	0.00883	3.94	0.00964	8.89	111	248	0.508	0.121	0.0267	352	94	42.7	145	583	0.327	0.127	4.31	39.3	13.2	0.301	463	0.0363	0.0106	8.57	0.4
Km_rt_030	1.8	0.00249	485	248	17.7	0.632	8.53	51.1	30.1	0.015	33.9	0.00375	710	6.67	0.0458	340	284	1.17	665	0.132	16.3	0.0226	849	0.00713	166	25.2	0.0465	22.8	68.4	38.1	0.0423	0.00716	0.348	1.18	659	807	2.02	0.0126	0.33	0.426	16.3	22.8	9.53	0.0359	766	0.00841	231	0.299	0.00132
Km_rt_031	357	176	14.1	0.0263	4.65	0.0443	42.3	16.6	0.0442	7.14	0.655	41.4	385	0.115	973	0.187	57.4	136	6.01	7.11	84.3	17.4	113	462	0.975	0.505	0.0316	0.165	7.16	1.85	0.392	290	462	665	110	0.00114	0.698	104	0.0743	174	14.1	0.218	589	440	137	0.205	215	7.74	501
vs_rt_031	0.116	0.0183	2.96	173	60.1	0.0043	112	2.38	17	0.659	0.552	0.0581	0.0451	0.533	479	55.2	0.0118	0.104	0.723	0.171	1.05	12.6	0.0337	96.6	0.989	11.6	0.0117	0.21	171	13.1	192	164	0.0581	1.99	0.0923	175	0.00242	14.6	1.59	0.297	227	4.2	0.0955	71.4	85.9	0.254	5.37	787	294
deg_rt_031	0.00229	0.0101	753	212	0.332	91.4	0.312	0.0151	910	0.00141	0.244	0.0259	0.0363	640	0.0206	0.296	0.0037	682	2.89	0.00513	0.00548	0.0553	0.791	0.0113	5.41	22.6	0.912	0.0414	0.0805	0.168	4.12	272	0.951	0.00423	0.899	15.1	33	553	4.35	0.621	10.3	6.25	0.00698	4.93	0.00127	37.6	0.161	0.428	0.164
alpha_rt_031	14.2	272	0.0238	0.00171	0.869	0.00869	0.0242	0.0151	0.0957	0.00865	43	818	11.5	0.0024	0.0326	133	0.893	0.0118	0.776	0.0211	177	0.0682	5.4	0.148	0.149	9.08	0.608	1.01	0.00893	2.07	0.0165	0.0154	2.86	0.00731	2.52	5.28	2.46	971	6.27	0.0176	0.0977	80.4	0.791	39.3	1.22	0.025	0.41	93.3	0.17
kd_rt_033	0.0721	110	0.0151	0.00916	106	0.182	0.0526	813	0.024	2.08	1.89	178	0.00254	164	26.1	0.0314	115	0.324	317	3.17	39.8	18.9	158	0.566	13.8	0.0446	105	115	8.85	879	21.3	6.07	2.47	0.624	310	11.6	132	0.127	0.299	2.81	3.96	5.13	778	0.182	2.02	23.6	129	1.52	40.4
ka_rt_033	0.0078	23.3	0.0962	536	149	0.729	2.95	0.14	1.32	0.00284	0.641	0.169	0.193	344	0.841	0.0641	0.00102	0.116	14.1	0.269	1.58	1.32	809	412	28.3	37.9	697	0.0832	11.8	411	272	11.3	192	4.53	204	1.03	0.0147	0.479	42.4	0.00267	14.1	0.0168	540	0.00753	0.116	0.0925	0.0494	0.0238	0.173
alpha_rt_034_a	0.0764	0.631	0.151	255	0.0527	0.356	190	0.0282	2.6	0.00243	0.771	0.0238	0.0246	0.00628	122	6.11	0.151	244	710	0.0218	0.0612	346	0.101	0.0105	0.166	269	0.0207	10.7	0.0334	330	196	2.62	0.00335	0.209	0.0581	67.3	0.137	0.0265	4.71	17.4	0.155	0.00628	0.435	31.8	440	612	0.00337	0.0385	0.00282
kc1_rt_034_a	184	0.923	83.2	406	0.237	0.0406	0.00753	2.99	178	0.00656	0.00875	84.1	0.00456	0.436	0.368	2.61	0.0436	0.225	0.00354	6.87	0.00288	0.0292	1.91	0.0162	10.6	10.4	154	11.7	0.00465	0.0619	0.149	0.0841	0.00944	0.00581	2.93	0.0375	0.0721	0.5	6.93	0.0721	955	0.255	6.89	5.21	0.012	0.0753	10.6	753	7.91
vm_rt_034_a	204	40.5	752	578	135	142	7.1	0.0863	25.6	0.031	0.11	0.573	0.574	0.515	51.9	5.15	97.9	520	0.64	84.9	329	0.183	0.493	136	203	20.5	0.00611	1	225	5.27	132	359	75.2	0.0291	0.00794	1.12	0.00163	641	406	0.857	0.0388	0.346	254	65.3	4.01	700	0.00991	8.11	773
kc1_rt_034	0.0783	498	1.3	90.6	0.00843	39.7	0.0154	1.04	3.91	0.0637	39.1	360	437	192	0.942	28.4	0.00113	8.73	32.9	53.1	838	192	2.04	1.63	108	7.96	560	75.3	120	1.77	0.00194	10.9	1.26	20.9	0.0935	1.53	12.4	41.8	0.587	0.00723	0.0186	18.5	5.47	28.1	0.163	347	0.0703	0.455	0.0292
vm_rt_034	0.216	51.4	0.804	0.00692	14.8	0.716	0.0973	650	200	140	3.98	2.21	1.06	6.28	48	198	0.0204	5.86	818	0.1	2.15	774	0.127	156	132	564	41.5	971	88.3	524	11.3	299	26	181	1.34	2.34	0.0294	0.239	5.55	0.0027	14.3	0.206	6.28	94.8	841	0.00138	0.147	0.172	341
Km_rt_035	70	69	0.701	0.00109	1.57	193	0.273	128	0.0024	0.00139	0.0385	27.4	0.003	145	50.2	0.0571	0.0147	117	0.029	182	0.0276	425	0.176	2.44	462	0.131	0.389	0.582	4.15	242	0.101	0.0607	6.32	0.0931	920	28.4	0.0103	0.381	1.06	26.3	0.032	0.412	0.964	97.5	1.45	0.0236	0.0193	191	38
vs_rt_035b	7.52	5.96	26.7	53.3	0.0465	74.1	4.91	1.59	1.82	0.0899	0.31	0.489	135	0.0256	87.7	0.00211	0.67	0.0309	0.052	1.79	0.106	317	4.66	0.568	301	757	933	4.79	2.88	4.26	0.0106	1.58	45.3	1.89	105	19.7	883	0.00234	188	0.427	132	0.302	208	400	0.0337	0.201	640	0.192	13.4
deg_rt_035	2.88	569	0.00177	4.66	292	61.8	305	0.038	220	4.83	4.02	0.0991	21.3	28.3	97.5	7.46	169	26.4	0.546	0.248	0.358	0.853	0.249	22.6	173	0.13	5.74	12.9	211	90.2	221	738	532	0.143	109	32.9	4.23	0.19	859	7.71	1.44	0.149	27.5	1.38	0.071	107	1.63	0.146	0.643
vm_rt_037	0.124	0.0486	275	41.5	154	0.245	5.16	6.49	0.00678	0.0181	0.0396	27.9	32.6	17.5	0.167	4.03	0.00219	8.95	0.0226	110	318	18.2	0.0564	34.5	34.6	12.6	0.0166	0.196	423	88.3	36.5	136	587	0.78	887	0.131	822	356	0.262	9.12	1.88	45.5	679	647	828	30.5	0.43	0.711	202
kc2_rt_037	166	0.0119	0.426	724	1.57	10.5	0.00183	3.19	377	581	0.00333	0.646	19.3	0.00161	1.17	95.1	14.3	1.6	0.847	995	0.489	0.0345	30.9	82.6	43.5	120	0.0447	2.59	0.0935	11.4	0.1	124	0.0363	120	36.6	6.4	18.7	9.71	45.1	1.16	2.7	0.0548	0.119	0.151	39.6	6.85	7.41	2.4	0.0109
mtPIK3CA	1.23	2.45	4.21	1.98	1.01	403	12.1	11.9	73.6	0.138	16.8	183	10.9	684	59.2	2.05	0.42	18.2	0.288	302	29.2	881	1.16	18.8	2.2	40.2	94.2	0.0881	675	0.0279	0.0479	83.2	0.429	334	1.99	25.9	73.3	1.44	71.9	0.0119	0.00733	98.6	2.52	4.39	0.403	36.1	17.5	167	2.06
vs_cc_001	0.0105	407	893	2.25	2.25	388	0.114	55.3	0.828	484	4.31	0.116	32.4	0.0352	334	0.00904	0.132	19.1	1.31	26.9	0.817	267	0.283	1.27	671	2.73	4.63	2.61	0.871	0.0697	203	12.6	21.1	3.9	0.0187	0.258	1.71	7.33	5.79	5.25	157	3.71	405	458	55	7	0.0165	0.239	0.198
kc1_cc_003	3.07	0.00146	0.834	5.2	58.9	0.177	0.0769	0.156	12.8	0.00897	28	383	20.4	48.3	0.0252	0.0185	36.3	0.0467	0.0122	235	0.0315	0.0204	17	233	0.0498	0.0793	494	29.6	0.0173	0.0241	0.0525	1.06	893	0.00345	39.3	0.0104	0.0437	0.828	0.065	0.105	5.52	0.491	0.11	0.204	0.011	0.00406	532	3.61	234
vm_cc_003	210	957	957	764	63.5	257	80	0.0766	7.96	1.18	261	10.5	0.149	111	3.16	37.6	188	56.2	0.0139	81.5	6.41	1.03	541	26.9	33.7	2.56	971	0.399	0.0826	275	908	0.102	1000	0.955	248	0.933	130	0.291	439	302	309	133	3.19	362	0.158	4.46	122	124	19.8
kc2_cc_005	0.0101	962	0.144	0.0181	0.0407	0.00403	0.158	188	564	220	0.753	463	548	5.42	50.4	0.217	4.12	920	36.5	279	43.3	927	21.6	0.00791	26	5.86	25.8	0.0316	1.46	37.3	698	145	0.198	177	0.116	411	284	0.0406	561	109	0.743	0.64	1.7	52.7	7.06	20.6	0.0163	20.5	1.17
vm_cc_005	16.8	5.14	39.3	0.00861	119	89.3	0.00208	0.00168	0.195	15.9	0.0388	417	10.2	7.19	0.658	95.7	0.00372	0.00133	0.869	8.49	1.19	1.12	0.23	354	0.0569	1.33	0.00133	3.42	0.504	419	0.00301	0.00249	0.664	0.168	340	5.75	5.9	232	255	378	0.0015	0.0525	83.2	218	0.0348	17.3	0.264	0.143	304
tr_cc_007a	0.0519	0.0875	1.87	90.2	0.014	0.00219	9.62	0.0049	0.00276	3.72	1.64	14.3	0.00885	26.2	0.00724	0.111	0.0214	0.00465	0.598	344	0.521	8.65	2.36	73.1	74.3	361	416	46.9	0.151	132	0.00158	12.1	0.192	0.00611	0.011	0.18	27	0.226	787	61	0.00189	43	8.3	45.3	1.71	0.00219	0.826	0.225	0.078
Km_cc_007a	0.191	0.0597	222	3.15	530	0.0423	446	957	230	29.6	132	785	0.14	21.1	916	0.428	70.3	2.74	75.2	0.00769	873	94.8	471	36.8	261	2.25	0.0369	277	1.62	0.00385	0.00964	243	0.292	55.5	431	0.793	1.1	79.8	667	157	2.97	0.653	0.281	528	6.32	92.9	650	0.108	65
Km_cc_007b	1.27	0.364	653	82.2	7.19	2.28	163	35.4	0.103	42.1	56.9	625	1.91	6.76	1.24	306	0.813	0.927	0.00251	0.0667	49.7	4.67	34.2	1.04	30.5	255	0.462	246	9.53	893	25	29	0.101	367	0.0333	438	85.3	545	701	314	0.0418	2.62	92.9	0.933	65.3	0.0984	3.6	135	307
tr_cc_007b	80.9	0.00989	17	0.0242	0.449	10.8	6.59	0.1	8.36	1.16	49.5	4.12	19.1	0.00536	0.00366	0.00425	12.4	0.00364	0.832	394	643	3.05	41.8	59	346	379	0.13	17.2	71	1.63	17.6	62.8	22.6	0.104	5.5	687	0.158	24.7	236	0.0735	8.75	635	0.104	579	0.906	16.3	17.6	0.00262	135
tr_cc_007c	0.00229	7.08	16.9	4.68	6.04	0.00146	0.00964	3.34	0.0902	0.0568	0.121	148	0.664	0.537	1.76	0.122	0.02	0.0959	0.00493	0.513	0.957	0.145	918	2.14	57.9	0.0224	0.643	1.58	0.15	0.05	16.3	0.018	0.0822	0.0177	0.0177	0.511	0.303	0.00213	0.182	26.7	0.463	0.00593	0.168	0.0966	0.443	33.1	0.0243	0.119	0.00264
kdeg_cc_008a	0.0522	17.8	93.3	0.00836	295	133	2.87	3.46	5.69	22.4	724	0.0451	716	0.668	807	0.0361	3.03	0.0841	26.7	256	133	508	11.2	51.8	0.108	2.65	0.228	124	0.108	74	45.1	140	0.0447	1.17	6.79	6.98	27.3	682	998	2.25	0.00574	225	641	0.161	0.00815	488	15.2	594	479
kdeg_cc_008b	597	4.9	13.1	15.5	275	28	8.39	991	98.4	0.015	5.66	372	168	0.204	0.016	0.00863	382	17.9	139	973	0.793	0.153	16	0.00925	552	14.6	388	1.91	267	95.5	55.1	0.00457	65.2	0.124	110	2.17	512	951	0.0108	99.1	8.93	28.1	352	679	4.34	0.348	9.2	0.00984	8.04
Km_cc_008	0.573	0.00877	805	0.00592	52.8	0.26	0.00857	0.00332	11.1	0.00964	0.593	0.378	2.05	2.51	0.424	0.0493	0.00144	5.26	0.0664	0.173	4.27	0.00114	3.71	2.21	158	0.27	0.137	0.00671	0.0128	957	0.474	0.00275	0.0022	0.813	2.35	0.00178	132	0.00352	0.869	0.0914	0.111	0.0137	0.00113	45.2	0.00293	44.1	1.97	274	10.5
ka_cc_009	1.97	0.67	0.977	49.2	893	54.8	12.4	10.6	0.341	6.53	957	0.00252	87.7	0.011	0.575	0.0682	0.0111	0.462	1.77	92.3	2.34	0.00285	8.93	0.00109	11.4	0.0647	0.00419	4.9	137	3.05	0.469	0.0621	0.00233	0.0713	12	552	3.95	0.00228	1.2	155	0.718	0.0367	176	16.8	13.3	0.0109	0.01	19.3	173
kd_cc_009	3.58	123	26.4	0.00406	23.3	1.16	189	0.00918	0.123	9.04	128	4.92	5.85	0.0221	0.0395	2.13	7.93	0.0385	46.8	180	2.79	21	515	56.9	3.39	2.08	3.72	60.7	28.6	0.27	1.26	0.173	126	385	0.00714	0.111	2.36	0.0112	6.47	122	0.612	0.201	6.65	53.5	7.18	20.3	114	0.00211	16
vs_cc_010c	43.8	0.0944	0.159	203	456	36.6	169	3.98	7.35	182	637	0.463	12.7	0.598	68.7	355	0.977	509	23.4	0.67	5.58	348	562	29	0.102	7.96	195	2.11	90.6	72.1	1.3	0.0457	182	0.0557	80.2	716	252	0.925	0.237	17.1	111	5.89	759	4.59	104	2.13	60.7	3.81	15.1
kdeg_cc_011	849	0.00282	2.4	989	331	0.0291	40.6	0.0248	0.0695	0.338	0.169	492	0.138	266	0.0426	0.986	0.0933	40.7	2.58	0.551	111	830	0.489	0.0129	144	0.16	0.69	8.17	116	7.78	0.00169	0.773	202	0.109	75.5	0.693	0.00315	44.6	0.229	0.187	106	8.18	0.0361	979	1.78	703	0.00242	10	3.29
Km_cc_011	0.00596	82.6	277	953	18.7	218	114	1.87	979	163	379	16.3	57.7	270	0.5	1.89	28.2	2.21	0.38	0.00363	77.8	7.46	0.0188	83.9	7.13	0.0107	500	45.5	270	0.372	15.2	0.993	491	2.84	21.2	146	95.7	695	77.4	4.22	228	6.82	16.7	8.22	979	389	0.00129	0.0807	161
kc2_cc_011	0.0119	25.2	75.3	0.53	0.283	0.701	67.6	11	0.0522	4.56	0.0486	3.09	916	479	18.4	93.5	1.79	0.526	0.00329	0.249	2.56	9.06	3.42	0.245	5.11	4.52	0.0094	0.118	564	206	337	0.0285	0.515	0.0249	32.4	0.0165	20.8	5.65	0.00335	15.3	1.22	0.466	3.15	4.99	0.0217	968	0.00668	427	0.00998
Km_cc_010b	71.9	607	1.29	0.743	2.01	0.221	8.38	2.89	104	8.45	0.0551	0.00455	2.41	156	380	614	998	27.6	824	71	19.6	0.155	6.75	701	23.6	1.16	847	0.569	2.04	0.69	0.338	94.2	445	0.147	0.00139	268	0.0789	0.00465	0.0853	0.27	47	0.00746	0.0522	6.32	0.53	283	161	759	8.15
ka_cc_012	12.1	57.8	66.7	0.0337	0.0303	0.112	16.8	865	458	0.0121	0.102	859	37.2	597	0.0165	0.0105	1.97	0.0139	0.037	1.75	24.4	0.00622	40.3	0.0169	286	658	0.00977	0.00344	3.62	242	11.9	44.6	0.0175	0.0207	0.0897	6.25	0.00698	163	0.00656	0.0594	0.0114	2.08	17.3	7.48	697	85.3	429	274	589
kd_cc_012	4.46	0.205	6.25	0.212	9.14	76	5.94	0.315	0.00736	0.356	0.00244	4.26	845	139	94.6	0.0551	76	47.6	697	0.723	0.536	31	0.411	0.0332	5.11	0.159	0.0279	0.00664	0.164	86.7	0.0394	1.05	0.00437	0.358	0.0155	0.608	607	1.09	0.232	1	0.126	76	5.38	23.2	1.15	34.1	25.6	0.166	914
kc1_cc_013	3.77	0.0241	21.4	0.172	144	3.37	82.2	0.0114	0.0044	0.0467	0.00263	0.00813	0.0158	34.4	0.641	0.00568	0.044	556	182	0.203	0.00276	87.3	968	0.00145	0.00462	49.3	10.8	0.246	76.6	34.8	762	0.0132	0.00143	98.4	2.05	0.327	0.00436	867	28.1	255	16.3	0.17	0.173	873	0.451	766	0.579	64.4	2.39
kc2_cc_013a	141	0.832	0.103	173	1.01	267	207	0.247	2.99	15.2	0.00274	0.00269	0.855	0.00149	0.0187	0.021	16.7	104	0.00948	246	30.4	37.1	77.6	122	90.2	20.8	27.8	87.1	191	542	1.04	0.00506	0.105	0.00457	0.127	3.4	0.00601	57.4	0.396	218	0.00126	953	163	39.9	820	610	0.791	0.186	30.1
vm_cc_013b	0.511	0.0242	124	0.348	0.0436	124	3.85	612	1.69	0.839	12.8	813	0.0617	0.473	29.2	0.0282	0.74	0.00615	0.008	76.2	0.0755	66.8	42.6	129	215	261	40.7	36.6	5.33	25.6	0.0254	0.776	0.00208	127	703	0.00618	0.00207	0.00265	0.532	51.6	4.52	0.00366	0.548	45.2	0.0229	235	551	861	15.4
ka_cc_014	281	166	0.00174	12.4	0.171	873	953	230	0.0133	19.7	608	0.00759	0.303	8.55	0.0177	0.0292	0.00228	74.5	19.7	23.4	2.16	78.5	239	0.649	0.0729	0.0083	20.6	12.1	22.4	86.7	0.0112	40.6	11.8	0.0857	128	110	0.00237	110	67.3	260	16.2	60	0.016	441	17.5	513	25.7	0.00389	991
kc2_cc_014a	0.348	0.215	37.7	0.49	0.0566	0.0711	1.03	10.2	793	9.25	55.5	24.7	1	0.19	0.00859	0.012	0.946	77.6	33.4	8.97	3.61	0.0391	0.0893	0.036	15.9	0.0034	1.37	0.0109	0.00423	21	3.22	0.199	0.395	114	3.35	9.77	0.0402	0.661	0.0357	105	0.00422	0.216	0.132	0.014	0.00783	0.536	0.0838	908	0.185
kd_cc_014	0.0991	19.4	0.273	18.3	0.00838	23.5	200	6.27	0.0378	0.00124	0.006	0.00277	0.101	0.00261	18.4	0.0189	0.00443	0.769	23.9	18.2	29.9	0.00268	0.0226	6.73	30.7	0.00923	0.574	206	0.00724	169	0.109	247	0.0451	0.7	0.0259	1.33	0.0652	1.73	0.0267	222	0.00148	0.114	0.00282	2.45	1.38	0.00665	342	0.0152	2.39
vs_cc_015	0.0841	40.2	0.156	32	4.55	0.00223	521	3.95	0.324	0.661	4.58	0.0184	0.0457	429	9.38	0.0396	402	45.3	50.2	2.22	0.0188	0.0145	0.5	0.0106	0.908	0.416	0.0104	6.97	1.04	36.8	3.05	0.0851	0.0349	46.6	20.8	3.53	1.05	14.3	179	113	1.15	0.0528	3.91	0.313	129	1.68	0.117	0.843	0.00879
kdeg_cc_015	0.175	0.317	863	51.5	4.98	0.00857	0.877	0.178	28.1	0.0729	1.05	5.97	0.179	187	0.128	54.8	0.0067	7.08	0.521	32.8	330	55.2	0.00637	0.175	4.42	25.8	1.04	0.0214	217	461	186	508	345	0.865	3.4	0.0217	0.0817	0.111	15.3	0.0577	463	0.0332	863	261	29.1	222	0.011	0.0219	0.071
Km_cc_015	23.1	0.0116	0.0164	11.3	1000	0.0167	0.258	0.412	377	0.0197	481	57.4	562	51.2	0.813	891	0.0632	156	23.2	0.0116	19.4	511	16.4	293	2.69	19.4	24.9	365	0.0313	891	64.9	0.0398	105	836	0.0341	0.478	52	29.3	0.0191	0.0433	0.245	183	74.3	0.0168	0.134	1.31	459	0.00836	553
ka_cc_017	0.0343	0.00303	0.00619	13.7	107	0.0153	5.13	168	432	60	0.366	0.0385	0.00146	14.1	6.95	479	19.5	0.00738	0.00437	1.02	0.112	192	968	179	247	1.92	0.00169	0.736	175	481	0.984	0.103	0.182	0.126	19	0.109	0.0774	205	0.458	1.63	18.7	0.00185	14.3	0.0975	0.213	12.6	0.0252	0.195	56.4
kd_cc_017	0.212	0.159	1.36	0.129	123	64.3	6.87	35.1	3.61	435	0.144	0.00313	92.5	2.07	75.3	0.048	0.00614	752	0.229	153	7.48	347	1.45	68.7	351	1.24	1	0.0299	0.494	0.00811	256	224	0.00202	7.66	605	506	998	46.8	3.73	18.9	0.00716	15.9	98.6	425	340	0.0204	556	962	0.0804
kc1_cc_018a	578	0.0135	0.00243	0.02	0.25	682	4.06	234	0.252	7.1	0.0585	13.1	3.96	45.2	2.2	689	0.103	3.18	198	245	480	340	3.41	134	0.363	167	899	0.348	19.1	0.0525	2.98	0.832	0.643	532	0.0344	369	1.41	1.29	12	1.67	0.0516	93.5	764	4.99	4.29	344	305	66.8	0.0267
vm_cc_018b	0.00185	3.75	869	0.0589	0.0138	0.00324	19.7	0.482	340	1.46	0.00337	0.0465	366	0.00579	0.895	0.0122	288	405	1.1	65.8	0.0505	0.938	918	0.309	19.1	76	1.89	63	3.44	0.28	38.4	0.382	309	1.5	54.5	63.2	221	0.0091	20.6	36.1	493	301	33.1	62.8	0.0323	313	0.029	0.391	0.151
ka_cc_019	4.92	119	0.164	0.296	73.5	6.62	95.1	578	4.34	0.132	2.5	0.384	220	0.004	2.64	0.00191	0.57	478	0.0127	830	8.28	6.15	0.0136	0.00117	100	13.8	4.95	21.7	87.3	0.0219	0.0281	0.298	43.7	3.53	356	57.8	984	107	10.9	0.0264	1.39	8.85	5.58	233	0.00317	0.00796	493	0.346	296
kd_cc_019	0.515	344	2.31	670	225	0.0029	116	0.153	0.0212	582	0.0124	3.22	0.00272	0.0498	0.0192	0.0867	0.0078	0.429	1.17	398	282	117	778	44.3	29.5	0.561	1.58	107	1.42	5.22	13.3	191	0.56	33.2	452	7.4	0.0562	925	0.314	10.5	0.00471	309	0.558	0.0015	26.9	0.375	12.8	0.177	190
vs_cc_020	552	13.4	66.7	1.1	134	76.2	0.869	695	5.21	45.5	429	23.3	32.1	3.51	21.4	87.3	26.1	668	3.59	0.92	352	46.8	0.74	37.8	95.1	2.99	148	4.05	0.242	1.26	644	2.33	42	6.08	146	306	14.2	10.4	14.8	25.6	109	446	249	8.97	32.5	741	0.157	634	0.0395
Km_cc_020	43.2	2.14	6.4	7.48	35.2	76.6	0.141	10.8	3.87	51.5	49.4	7.62	27.9	9.29	42.1	32.2	4.1	252	5.66	41.1	163	2.7	6.84	356	48.2	211	0.00853	20.7	0.00783	0.824	23.6	3.87	711	10.2	2.56	0.295	1.35	131	92.7	0.176	1.06	2.01	3.49	16.5	0.938	435	12.5	15.3	0.011
deg_cc_021	323	0.131	0.0966	0.0338	0.161	0.434	50.2	51.6	0.32	0.00918	2.08	0.00425	3.82	0.0673	3.14	0.815	97.9	361	33.8	0.989	0.0561	21.2	0.125	8.61	31	0.00159	101	0.31	1.08	0.0209	35.6	0.0379	1.25	0.0614	67.6	12.2	0.818	3.5	12.1	44.4	0.8	144	6.43	6.64	32	0.00422	0.0515	4.14	41.2
kc2_cc_021a	405	0.0231	0.288	0.0314	0.0518	18.2	0.00597	0.00258	0.916	325	873	0.986	310	153	577	0.00256	577	738	0.481	979	0.00445	1.41	0.178	0.0237	160	0.205	55.1	3.66	50.5	37.1	3.96	0.0966	0.661	71	160	441	29.2	8.36	38	0.571	9.59	0.0621	316	597	236	113	0.791	304	0.00863
kc2_cc_021b	0.00149	45.5	2.2	2.13	53	75.2	45	0.0619	1.24	361	0.00295	30.4	984	904	102	25.1	258	4.36	4.21	0.064	27.7	687	0.899	0.14	191	99.1	3.25	121	0.127	2.78	3.85	0.0438	81.5	0.161	0.582	0.0883	1.9	8.85	1.24	0.845	0.887	0.13	0.00573	0.0233	0.863	995	0.0356	574	44.3
Km_cc_021a	0.649	0.00658	2.92	3.93	3.99	3.78	6.1	861	74.6	0.00511	64.7	22.4	0.346	97.3	0.00577	1.77	1.72	45.2	160	0.206	0.00826	0.00352	68.5	0.0033	0.027	61.2	104	0.169	0.153	771	0.0397	12.5	0.00548	40.8	62.1	476	2.44	124	214	0.00601	5.28	1.03	27.5	287	37.3	243	3.14	7.18	2.72
Km_cc_021b	0.00102	2.16	175	0.22	0.199	193	179	114	89.1	507	0.857	0.00752	201	0.038	564	44	3.41	0.219	304	145	0.0293	0.00182	0.00181	0.00236	244	0.204	0.138	0.115	0.836	891	2.42	0.305	117	0.0169	962	706	18.3	11	3.53	406	7.28	8.04	8.09	15.5	0.0524	118	0.108	14.9	1.54
Km_cc_025a	1.32	899	23.4	0.468	746	519	35.2	356	155	881	0.0436	36.6	2.87	0.0698	249	8.79	102	991	0.0807	269	0.59	0.233	31.4	0.408	5.15	0.014	0.0514	363	25.7	3.53	62.7	1.41	402	3.43	682	711	0.00239	0.0401	435	26.9	320	171	479	0.0568	24.6	1.42	9.04	16.6	2.65
Km_cc_025b	69.2	0.00545	2.97	41	0.133	19.7	1.86	0.102	568	0.0256	0.391	0.00142	0.38	440	1.61	453	0.017	0.304	50	1.22	0.00215	0.00223	0.223	2.03	0.257	53.1	3.24	6.01	601	0.0255	99.8	0.525	0.767	0.00991	646	953	0.44	0.00555	191	5.87	0.0264	254	0.0158	229	0.024	0.005	9.06	0.00526	31.6
vs_cc_025a	2.98	42	17.9	3.73	3.89	0.0118	0.0121	0.0682	0.167	4.57	675	993	4.07	232	0.925	242	3.29	15.3	0.0386	4.94	16	0.192	274	290	37.3	0.0135	873	85.7	0.723	333	762	0.0131	0.109	37	0.00142	19.9	0.0337	108	8.85	1.34	1.29	1.53	0.0361	2.11	646	350	182	548	191
vs_cc_025b	4.29	258	0.622	80.9	1.01	12.9	69.5	95.5	789	9.16	440	1.41	154	8.41	0.634	0.125	32.6	35.2	0.038	320	0.0101	242	0.962	405	1.3	2.54	736	0.0302	0.508	0.00484	0.103	0.16	991	0.0459	975	0.0028	632	75.7	562	65.8	628	199	0.834	465	7.6	883	0.00731	1	0.00906
deg_cc_025	0.0796	0.542	0.431	21	0.193	0.482	0.00452	0.00791	0.3	0.0685	0.27	2.07	0.0504	0.0282	0.0208	2.79	0.37	0.0412	0.0361	0.00103	0.0415	0.211	1.52	143	4.74	2.43	20.3	4.53	0.0269	171	0.355	0.0233	0.0735	0.00457	0.0424	0.578	1.35	2.01	0.203	2.34	0.851	0.0773	0.151	0.593	0.00667	2.34	2.02	35.4	0.244
kc1_cc_026	0.229	14.7	0.07	0.614	0.111	0.0419	56.9	603	3.02	23.9	19.9	0.0491	0.0839	146	0.315	0.0515	1.18	526	364	0.217	0.357	207	0.00133	0.0341	0.0585	3.59	1.03	2.28	0.363	0.327	0.929	0.00631	4.89	143	0.00316	12.5	0.171	0.124	0.0962	0.00192	9.53	217	0.221	221	7.5	2.41	89.5	6.92	0.0455
PTEN	100	100	100	100	100	100	100	100	100	100	100	100	100	100	100	100	100	100	100	100	100	100	100	100	100	100	100	100	100	100	100	100	100	100	100	100	100	100	100	100	100	100	100	100	100	100	100	100	100
IGF_on_time	2000	2000	2000	2000	2000	2000	2000	2000	2000	2000	2000	2000	2000	2000	2000	2000	2000	2000	2000	2000	2000	2000	2000	2000	2000	2000	2000	2000	2000	2000	2000	2000	2000	2000	2000	2000	2000	2000	2000	2000	2000	2000	2000	2000	2000	2000	2000	2000	2000
HRG_on_time	2000	2000	2000	2000	2000	2000	2000	2000	2000	2000	2000	2000	2000	2000	2000	2000	2000	2000	2000	2000	2000	2000	2000	2000	2000	2000	2000	2000	2000	2000	2000	2000	2000	2000	2000	2000	2000	2000	2000	2000	2000	2000	2000	2000	2000	2000	2000	2000	2000
BYL719_on_time	100000	100000	100000	100000	100000	100000	100000	100000	100000	100000	100000	100000	100000	100000	100000	100000	100000	100000	100000	100000	100000	100000	100000	100000	100000	100000	100000	100000	100000	100000	100000	100000	100000	100000	100000	100000	100000	100000	100000	100000	100000	100000	100000	100000	100000	100000	100000	100000	100000
BYL719	0	0	0	0	0	0	0	0	0	0	0	0	0	0	0	0	0	0	0	0	0	0	0	0	0	0	0	0	0	0	0	0	0	0	0	0	0	0	0	0	0	0	0	0	0	0	0	0	0
w_drg	1	1	1	1	1	1	1	1	1	1	1	1	1	1	1	1	1	1	1	1	1	1	1	1	1	1	1	1	1	1	1	1	1	1	1	1	1	1	1	1	1	1	1	1	1	1	1	1	1
Ki_drg	0.05	0.05	0.05	0.05	0.05	0.05	0.05	0.05	0.05	0.05	0.05	0.05	0.05	0.05	0.05	0.05	0.05	0.05	0.05	0.05	0.05	0.05	0.05	0.05	0.05	0.05	0.05	0.05	0.05	0.05	0.05	0.05	0.05	0.05	0.05	0.05	0.05	0.05	0.05	0.05	0.05	0.05	0.05	0.05	0.05	0.05	0.05	0.05	0.05
[truncated: 28 more columns]
