# Supplementary material for: Integrative modeling uncovers p21-driven drug resistance and prioritizes therapies for PIK3CA-mutant breast cancer
Source: NPJ Precis Oncol. 2024 Jan 26;8:20. doi: 10.1038/s41698-024-00496-y (PMC10810864; doi:10.1038/s41698-024-00496-y)
Supplement: Supplementary file 3 — Supplementary Dataset 2 [file 41698_2024_496_MOESM3_ESM.xlsx]

## Sheet: pS6 (Parental)
Drug1	Drug2	Avg	SE	N
BYL719	PDK1i	-1.60092	0.319556	73
BYL719	IGFRi	-0.517865	0.40824	26
BYL719	HER3i	-0.210519	0.0854467	35
BYL719	SGK1i	-0.175995	0.0649087	25
BYL719	AKTi	-0.174553	0.112514	73
BYL719	FOXO3i	-0.121274	0.0411006	38
BYL719	GSK3i	-0.105519	0.0549966	58
BYL719	MTORC1i	-0.0757171	0.0688546	74
BYL719	E2Fi	-0.0526599	0.0453774	47
BYL719	RASi	-0.0329331	0.106462	62
BYL719	ERi	-0.0292252	0.0720754	18
BYL719	PI3Kbi	-0.0109502	0.00760529	5
BYL719	SGK3i	0.00486004	0.00365982	2
BYL719	MYCi	0.00512825	0.0131279	38
BYL719	S6Ki	0.0096748	0.0234796	35
BYL719	CYCLIN D1i	0.0746173	0.0467909	75
BYL719	P21i	0.0821445	0.0505327	57
BYL719	NDRG1i	0.13267	0.0709482	18
BYL719	CYCLIN Ei	0.208605	0.0957423	41
BYL719	RAC1i	0.210325	0.11301	50
BYL719	ERKi	0.234975	0.0823	63
BYL719	PREXi	0.251313	0.124043	49
BYL719	MEKi	0.518725	0.146602	62
BYL719	RAFi	0.522105	0.150565	61

## Sheet: pRB (parental)
Drug1	Drug2	Avg	SE	N
BYL719	PDK1i	-3.47647	0.481699	73
BYL719	AKTi	-1.18888	0.239791	73
BYL719	IGFRi	-0.955556	0.53563	26
BYL719	RASi	-0.953182	0.275609	62
BYL719	CYCLIN D1i	-0.755637	0.129972	75
BYL719	MTORC1i	-0.624204	0.126952	74
BYL719	HER3i	-0.614879	0.21138	35
BYL719	FOXO3i	-0.526973	0.205291	38
BYL719	P21i	-0.364645	0.132944	57
BYL719	PI3Kbi	-0.057824	0.0216304	5
BYL719	PREXi	-0.0576124	0.114635	49
BYL719	ERi	-0.0383773	0.0859703	18
BYL719	SGK1i	-0.0341111	0.0899299	25
BYL719	RAFi	-0.0199186	0.149002	61
BYL719	MEKi	0.0360899	0.1364	62
BYL719	RAC1i	0.0523577	0.0859898	50
BYL719	CYCLIN Ei	0.0691775	0.0568304	41
BYL719	SGK3i	0.0747829	0.0662495	2
BYL719	MYCi	0.0758337	0.0179906	38
BYL719	E2Fi	0.0806665	0.110428	47
BYL719	ERKi	0.0982268	0.0798184	63
BYL719	S6Ki	0.127936	0.0384927	35
BYL719	NDRG1i	0.219758	0.0457084	18
BYL719	GSK3i	0.329248	0.142502	58

## Sheet: Cyclin D1 (parental)
Drug1	Drug2	Avg	SE	N
BYL719	PDK1i	-2.8466	0.455151	73
BYL719	IGFRi	-0.872851	0.53146	26
BYL719	AKTi	-0.761301	0.227206	73
BYL719	RASi	-0.580085	0.196392	62
BYL719	MTORC1i	-0.468058	0.122548	74
BYL719	HER3i	-0.466476	0.133175	35
BYL719	CYCLIN D1i	-0.398738	0.092405	75
BYL719	FOXO3i	-0.387817	0.12849	38
BYL719	P21i	-0.260199	0.11041	57
BYL719	ERi	-0.0977416	0.117219	18
BYL719	SGK1i	-0.0945087	0.082313	25
BYL719	PI3Kbi	-0.040566	0.0161313	5
BYL719	E2Fi	-0.00458635	0.0617262	47
BYL719	PREXi	-0.000554183	0.117662	49
BYL719	SGK3i	0.0389027	0.0404411	2
BYL719	MYCi	0.0580192	0.0194853	38
BYL719	RAC1i	0.0775688	0.0879219	50
BYL719	S6Ki	0.0906032	0.0414961	35
BYL719	GSK3i	0.0921349	0.0334053	58
BYL719	ERKi	0.156332	0.0727185	63
BYL719	RAFi	0.169064	0.114619	61
BYL719	CYCLIN Ei	0.187337	0.0669158	41
BYL719	NDRG1i	0.193261	0.0504405	18
BYL719	MEKi	0.215528	0.0998805	62

## Sheet: pS6 (resistant)
Drug1	Drug2	Avg	SE	N
BYL719	PDK1i	-1.10989	0.326465	71
BYL719	IGFRi	-0.539676	0.350138	28
BYL719	SGK3i	-0.231111	0.233279	5
BYL719	HER3i	-0.217665	0.0763546	34
BYL719	SGK1i	-0.133077	0.0681431	26
BYL719	FOXO3i	-0.0726983	0.0279725	35
BYL719	MTORC1i	-0.0724539	0.0805747	67
BYL719	GSK3i	-0.0567207	0.0314442	56
BYL719	RASi	-0.0180629	0.0804478	61
BYL719	E2Fi	-0.0163109	0.0369423	48
BYL719	PI3Kbi	-0.00843473	0.00594061	6
BYL719	AKTi	-0.00324147	0.149111	70
BYL719	CYCLIN D1i	-0.00103258	0.0600629	73
BYL719	MYCi	0.0161881	0.00772423	31
BYL719	S6Ki	0.023256	0.0195688	37
BYL719	ERi	0.0297036	0.0271042	19
BYL719	NDRG1i	0.0840711	0.0691505	20
BYL719	CYCLIN Ei	0.0853409	0.0285999	40
BYL719	RAC1i	0.0907996	0.0454254	49
BYL719	PREXi	0.11071	0.0489523	49
BYL719	ERKi	0.124689	0.0378433	59
BYL719	P21i	0.15467	0.0935841	61
BYL719	MEKi	0.256489	0.0881195	58
BYL719	RAFi	0.264019	0.0898253	58

## Sheet: pRB (resistant)
Drug1	Drug2	Avg	SE	N
BYL719	PDK1i	-2.67752	0.403112	71
BYL719	AKTi	-0.74951	0.162716	70
BYL719	RASi	-0.695872	0.274164	61
BYL719	IGFRi	-0.674948	0.410221	28
BYL719	HER3i	-0.517525	0.161614	34
BYL719	CYCLIN D1i	-0.5068	0.122402	73
BYL719	FOXO3i	-0.332247	0.162218	35
BYL719	MTORC1i	-0.323123	0.0769579	67
BYL719	P21i	-0.198593	0.103664	61
BYL719	SGK3i	-0.148681	0.128802	5
BYL719	SGK1i	-0.0426736	0.0742558	26
BYL719	PI3Kbi	-0.0351482	0.017633	6
BYL719	ERi	0.0159685	0.0236208	19
BYL719	CYCLIN Ei	0.0363505	0.0468315	40
BYL719	E2Fi	0.0645732	0.0809108	48
BYL719	MYCi	0.0645806	0.0198865	31
BYL719	PREXi	0.0717878	0.0802543	49
BYL719	ERKi	0.0835755	0.0901487	59
BYL719	RAFi	0.100981	0.143631	58
BYL719	RAC1i	0.105963	0.0754507	49
BYL719	S6Ki	0.118187	0.0402682	37
BYL719	MEKi	0.151798	0.135973	58
BYL719	NDRG1i	0.161344	0.0532134	20
BYL719	GSK3i	0.190298	0.0314962	56

## Sheet: Cyclin D1 (resistant)
Drug1	Drug2	Avg	SE	N
BYL719	PDK1i	-2.05498	0.383733	71
BYL719	IGFRi	-0.570233	0.405206	28
BYL719	HER3i	-0.450374	0.154367	34
BYL719	FOXO3i	-0.297522	0.151538	35
BYL719	RASi	-0.263915	0.217652	61
BYL719	AKTi	-0.229296	0.156441	70
BYL719	SGK3i	-0.225791	0.175953	5
BYL719	MTORC1i	-0.112199	0.0832902	67
BYL719	SGK1i	-0.0746493	0.0684839	26
BYL719	P21i	-0.04888	0.101947	61
BYL719	CYCLIN D1i	-0.0456649	0.10551	73
BYL719	PI3Kbi	-0.0228679	0.0105098	6
BYL719	ERi	-0.0009933	0.0198113	19
BYL719	E2Fi	0.0126324	0.0650159	48
BYL719	MYCi	0.0675254	0.0263824	31
BYL719	S6Ki	0.0707134	0.0413355	37
BYL719	GSK3i	0.0785564	0.0357479	56
BYL719	RAC1i	0.140238	0.0837731	49
BYL719	PREXi	0.141083	0.0848343	49
BYL719	NDRG1i	0.143752	0.0463422	20
BYL719	CYCLIN Ei	0.198786	0.0884954	40
BYL719	ERKi	0.224859	0.128874	59
BYL719	RAFi	0.337307	0.155536	58
BYL719	MEKi	0.37574	0.146597	58
