# Supplementary material for: Integrative modeling uncovers p21-driven drug resistance and prioritizes therapies for PIK3CA-mutant breast cancer
Source: NPJ Precis Oncol. 2024 Jan 26;8:20. doi: 10.1038/s41698-024-00496-y (PMC10810864; doi:10.1038/s41698-024-00496-y)
Supplement: Supplementary file 4 — Supplementary Dataset 3 [file 41698_2024_496_MOESM4_ESM.xlsx]

## Sheet: kinetic parameters
Ki_byl	kcg1_s	kr_s_g1	kc_s_m	kc_r_m	kc_dd	kc_chk1	Ki_chk1	kc_byl	DD_0
0.00311877	5.40073	0.01	0.05	0.0001	100	1	0.1	1	0.1
0.163473	0.0110313	0.01	0.05	0.0001	100	1	0.1	1	0.1
0.152637	10.1472	0.01	0.05	0.0001	100	1	0.1	1	0.1
0.0427165	3.06803	0.01	0.05	0.0001	100	1	0.1	1	0.1
0.0239615	0.788182	0.01	0.05	0.0001	100	1	0.1	1	0.1
0.0535974	0.0627967	0.01	0.05	0.0001	100	1	0.1	1	0.1
0.0752158	0.768324	0.01	0.05	0.0001	100	1	0.1	1	0.1
0.000554316	0.368599	0.01	0.05	0.0001	100	1	0.1	1	0.1
0.221881	0.741267	0.01	0.05	0.0001	100	1	0.1	1	0.1
0.276057	0.281099	0.01	0.05	0.0001	100	1	0.1	1	0.1
0.593614	0.0244514	0.01	0.05	0.0001	100	1	0.1	1	0.1
0.000183801	3.36807	0.01	0.05	0.0001	100	1	0.1	1	0.1
0.194473	41.6465	0.01	0.05	0.0001	100	1	0.1	1	0.1
0.163473	0.0176734	0.01	0.05	0.0001	100	1	0.1	1	0.1
0.000369959	1.45938	0.01	0.05	0.0001	100	1	0.1	1	0.1
0.163473	0.199521	0.01	0.05	0.0001	100	1	0.1	1	0.1
0.163473	0.202445	0.01	0.05	0.0001	100	1	0.1	1	0.1
0.03332	0.741216	0.01	0.05	0.0001	100	1	0.1	1	0.1
0.0340746	1.4053	0.01	0.05	0.0001	100	1	0.1	1	0.1
0.163473	5.62074	0.01	0.05	0.0001	100	1	0.1	1	0.1
0.000456317	1.38557	0.01	0.05	0.0001	100	1	0.1	1	0.1
0.000112582	0.992131	0.01	0.05	0.0001	100	1	0.1	1	0.1
0.163473	0.0171732	0.01	0.05	0.0001	100	1	0.1	1	0.1
0.163473	0.156602	0.01	0.05	0.0001	100	1	0.1	1	0.1
0.101067	0.32232	0.01	0.05	0.0001	100	1	0.1	1	0.1
0.542724	5.73343	0.01	0.05	0.0001	100	1	0.1	1	0.1
0.00814161	0.983671	0.01	0.05	0.0001	100	1	0.1	1	0.1
0.0926827	7.49678	0.01	0.05	0.0001	100	1	0.1	1	0.1
0.00979566	0.701585	0.01	0.05	0.0001	100	1	0.1	1	0.1
0.163473	0.0428767	0.01	0.05	0.0001	100	1	0.1	1	0.1
1.52057	3.00437	0.01	0.05	0.0001	100	1	0.1	1	0.1
0.000557043	3.0131	0.01	0.05	0.0001	100	1	0.1	1	0.1
0.0451043	0.933458	0.01	0.05	0.0001	100	1	0.1	1	0.1
0.284671	10.9626	0.01	0.05	0.0001	100	1	0.1	1	0.1
0.0242511	0.891456	0.01	0.05	0.0001	100	1	0.1	1	0.1
0.272404	0.334514	0.01	0.05	0.0001	100	1	0.1	1	0.1
0.00114741	0.00571933	0.01	0.05	0.0001	100	1	0.1	1	0.1
0.00178631	9.08939	0.01	0.05	0.0001	100	1	0.1	1	0.1
1.92295	2.3523	0.01	0.05	0.0001	100	1	0.1	1	0.1
0.163473	0.0318385	0.01	0.05	0.0001	100	1	0.1	1	0.1
0.0980585	0.0336994	0.01	0.05	0.0001	100	1	0.1	1	0.1
0.000208464	0.779942	0.01	0.05	0.0001	100	1	0.1	1	0.1
0.0182436	0.003865	0.01	0.05	0.0001	100	1	0.1	1	0.1
0.00033579	5.36595	0.01	0.05	0.0001	100	1	0.1	1	0.1
0.00493526	0.542908	0.01	0.05	0.0001	100	1	0.1	1	0.1
0.163473	0.0394347	0.01	0.05	0.0001	100	1	0.1	1	0.1
0.00670345	0.00858641	0.01	0.05	0.0001	100	1	0.1	1	0.1
0.00229889	0.0305269	0.01	0.05	0.0001	100	1	0.1	1	0.1
0.0533782	0.999163	0.01	0.05	0.0001	100	1	0.1	1	0.1
0.163473	0.0338393	0.01	0.05	0.0001	100	1	0.1	1	0.1
0.163473	8.6632	0.01	0.05	0.0001	100	1	0.1	1	0.1
0.163473	0.0804391	0.01	0.05	0.0001	100	1	0.1	1	0.1
0.163473	0.0795349	0.01	0.05	0.0001	100	1	0.1	1	0.1
0.0302715	0.183223	0.01	0.05	0.0001	100	1	0.1	1	0.1
0.267948	0.430181	0.01	0.05	0.0001	100	1	0.1	1	0.1
0.000136854	0.812013	0.01	0.05	0.0001	100	1	0.1	1	0.1
0.163473	1.097	0.01	0.05	0.0001	100	1	0.1	1	0.1
0.00293798	0.354926	0.01	0.05	0.0001	100	1	0.1	1	0.1
0.000232819	44.1601	0.01	0.05	0.0001	100	1	0.1	1	0.1
0.163473	3.28805	0.01	0.05	0.0001	100	1	0.1	1	0.1
0.0447138	0.54111	0.01	0.05	0.0001	100	1	0.1	1	0.1
0.0840151	0.236619	0.01	0.05	0.0001	100	1	0.1	1	0.1
0.163473	0.102164	0.01	0.05	0.0001	100	1	0.1	1	0.1
0.0187371	0.0308118	0.01	0.05	0.0001	100	1	0.1	1	0.1
0.0032147	9.84376	0.01	0.05	0.0001	100	1	0.1	1	0.1
0.160006	63.9647	0.01	0.05	0.0001	100	1	0.1	1	0.1
0.000425773	0.748767	0.01	0.05	0.0001	100	1	0.1	1	0.1
1.0331	0.521395	0.01	0.05	0.0001	100	1	0.1	1	0.1
0.163473	0.40634	0.01	0.05	0.0001	100	1	0.1	1	0.1
0.185818	0.643104	0.01	0.05	0.0001	100	1	0.1	1	0.1
0.000286447	0.663303	0.01	0.05	0.0001	100	1	0.1	1	0.1
0.163473	1.2223	0.01	0.05	0.0001	100	1	0.1	1	0.1
0.000288512	0.756862	0.01	0.05	0.0001	100	1	0.1	1	0.1
0.163473	0.0176189	0.01	0.05	0.0001	100	1	0.1	1	0.1
0.163473	0.0169304	0.01	0.05	0.0001	100	1	0.1	1	0.1
0.0105541	0.236261	0.01	0.05	0.0001	100	1	0.1	1	0.1
0.270158	0.0925674	0.01	0.05	0.0001	100	1	0.1	1	0.1
